# Supplementary material for: Cortical thinning and associated connectivity changes in patients with anorexia nervosa
Source: Transl Psychiatry. 2021 Feb 4;11:95. doi: 10.1038/s41398-021-01237-6 (PMC7862305; doi:10.1038/s41398-021-01237-6)
Supplement: Supplementary file 1 — Table S1. Network-based statistics results. [file 41398_2021_1237_MOESM1_ESM.xlsx]

## Sheet: NBS
Table S1. Network-based statistics results.
Label	X	Y	Z
AnG	-44	-65	35
AnG	-39	-75	44
Parahip	-13	-40	1
M1	42	-20	55
M1	3	-17	58
M1	-38	-27	69
S1	-21	-31	61
S1	56	-5	13
S1	-29	-43	61
SMG	59	-17	29
SMG	-54	-23	43
FuG	27	-59	-9
IOG	-40	-88	-6
V1	-25	-98	-12
V1	27	-97	-13
V1	17	-91	-14
V3	24	-87	24
V3	29	-77	25
V4	26	-79	-16
